# Supplementary material for: Vitiligo—Thyroid Disease Association: When, in Whom, and Why Should It Be Suspected? A Systematic Review
Source: J Pers Med. 2022 Dec 12;12(12):2048. doi: 10.3390/jpm12122048 (PMC9785784; doi:10.3390/jpm12122048)
Supplement: Supplementary file 1 [file jpm-12-02048-s001.zip]

Archive with 3 entries (3 files):
- Figure S1. Side effects of Nivolumab, seen as a positive prognostic factor for the therapeutic response..pdf
- Table S1.pdf
- Table S2.pdf
